# Supplementary material for: Computational Identification of Protein Pupylation Sites by Using Profile-Based Composition of k-Spaced Amino Acid Pairs
Source: PLoS One. 2015 Jun 16;10(6):e0129635. doi: 10.1371/journal.pone.0129635 (PMC4469302; doi:10.1371/journal.pone.0129635)
Supplement: S1 Table — (XLSX) [file pone.0129635.s001.xlsx]

## Sheet: iPUP data(1-to-2)
	Table S1 List of training data
Proteins	Positions	Type of sites
A0QNF6	147	Pup
A0QP32	485	Pup
A0QP90	51	Pup
A0QPN2	408	Pup
A0QQ65	124	Pup
A0QQH7	292	Pup
A0QQU5	116	Pup
A0QS45	101	Pup
A0QS98	188	Pup
A0QSE0	96	Pup
A0QSH8	23	Pup
A0QSL6	66	Pup
A0QSU4	99	Pup
A0QUV7	210	Pup
A0QUX7	46	Pup
A0QUY3	313	Pup
A0QUY9	380	Pup
A0QUZ0	61	Pup
A0QV10	262	Pup
A0QVB9	36	Pup
A0QVB9	111	Pup
A0QVB9	131	Pup
A0QVM0	173	Pup
A0QW25	44	Pup
A0QWG8	275	Pup
A0QWT3	341	Pup
A0QWT3	396	Pup
A0QWV9	172	Pup
A0QWW2	257	Pup
A0QWX9	132	Pup
A0QWX9	219	Pup
A0QX20	394	Pup
A0QX81	41	Pup
A0QX93	355	Pup
A0QXX7	149	Pup
A0QYD4	43	Pup
A0QYS9	304	Pup
A0QZA1	109	Pup
A0QZE3	217	Pup
A0R066	299	Pup
A0R079	14	Pup
A0R083	363	Pup
A0R0B0	375	Pup
A0R0B2	157	Pup
A0R0B3	58	Pup
A0R0B3	79	Pup
A0R0B4	53	Pup
A0R0B5	84	Pup
A0R0W1	458	Pup
A0R0W4	218	Pup
A0R1B5	115	Pup
A0R1V9	25	Pup
A0R1V9	29	Pup
A0R1V9	41	Pup
A0R218	320	Pup
A0R220	151	Pup
A0R2G5	299	Pup
A0R2V7	362	Pup
A0R2W6	58	Pup
A0R342	36	Pup
A0R3D2	21	Pup
A0R3D6	528	Pup
A0R4C9	67	Pup
A0R4D0	88	Pup
A0R4Z5	218	Pup
A0R518	65	Pup
A0R566	11	Pup
A0R5E1	47	Pup
A0R5M8	242	Pup
A0R5R5	247	Pup
A0R5R7	339	Pup
A0R635	375	Pup
A0R647	10	Pup
A0R652	38	Pup
A0R652	90	Pup
A0R6E3	30	Pup
A0R6E3	121	Pup
A0R6Q0	76	Pup
A0R7F9	33	Pup
A0R7G6	65	Pup
A4ZHR8	464	Pup
EG10025	161	Pup
EG10207	100	Pup
EG10251	15	Pup
EG10367	249	Pup
EG10407	284	Pup
EG10410	624	Pup
EG10416	43	Pup
EG10416	66	Pup
EG10489	4	Pup
EG10489	273	Pup
EG10492	814	Pup
EG10762	162	Pup
EG10770	426	Pup
EG10770	495	Pup
EG10770	571	Pup
EG10803	60	Pup
EG10803	93	Pup
EG10876	141	Pup
EG10903	156	Pup
EG10903	167	Pup
EG10905	35	Pup
EG10954	44	Pup
EG11192	86	Pup
EG11223	95	Pup
EG11415	105	Pup
EG11427	316	Pup
EG11427	347	Pup
EG11518	135	Pup
EG11615	70	Pup
EG11615	164	Pup
EG12204	9	Pup
EG12411	245	Pup
EG12503	93	Pup
EG12545	79	Pup
EG12669	357	Pup
EG12712	163	Pup
EG12982	3	Pup
EG13014	43	Pup
EG13952	60	Pup
EG13952	74	Pup
O05598	528	Pup
O05814	173	Pup
O06391	136	Pup
O33294	502	Pup
O33341	289	Pup
O53176	127	Pup
O53204	338	Pup
O53226	12	Pup
O53226	150	Pup
O53442	145	Pup
O53618	65	Pup
O53665	168	Pup
O53665	381	Pup
O53871	189	Pup
O69687	227	Pup
O86352	283	Pup
P09621	100	Pup
P0A4X0	209	Pup
P0A508	322	Pup
P0A520	132	Pup
P0A556	307	Pup
P0A5B7	64	Pup
P0A5B7	85	Pup
P0A5B7	114	Pup
P0A5B7	132	Pup
P0A5F7	88	Pup
P0A5H3	334	Pup
P0A5L2	81	Pup
P0A5U4	762	Pup
P0A5Z4	207	Pup
P0CG95	98	Pup
P0CG99	310	Pup
P0CH36	210	Pup
P17670	202	Pup
P60176	474	Pup
P60796	271	Pup
P63345	591	Pup
P63458	173	Pup
P63523	355	Pup
P63568	314	Pup
P63673	499	Pup
P64245	363	Pup
P65161	44	Pup
P65232	29	Pup
P65277	154	Pup
P65573	45	Pup
P65880	292	Pup
P66056	101	Pup
P66902	151	Pup
P69440	94	Pup
P71703	73	Pup
P71724	47	Pup
P71973	44	Pup
P77899	345	Pup
P96382	362	Pup
P96825	280	Pup
Q10504	346	Pup
Q10530	328	Pup
Q10682	47	Pup
Q50685	354	Pup
Q7D8W0	428	Pup
A0R1Y7	187	Pup
A0R0B2	170	Non-Pup
A0R0B2	223	Non-Pup
A0R0B2	230	Non-Pup
A0R0B2	267	Non-Pup
A0R0B2	271	Non-Pup
A0R0B2	279	Non-Pup
A0R0B3	31	Non-Pup
A0R0B3	54	Non-Pup
A0R0B3	94	Non-Pup
A0R0B4	34	Non-Pup
A0R0B4	88	Non-Pup
A0R0B4	92	Non-Pup
A0R0B4	121	Non-Pup
A0R0B4	136	Non-Pup
A0R0B4	232	Non-Pup
A0R0B4	255	Non-Pup
A0R0B4	260	Non-Pup
A0R0B4	292	Non-Pup
A0R0B4	303	Non-Pup
A0R0B4	340	Non-Pup
A0R0B4	395	Non-Pup
A0R0B5	33	Non-Pup
A0R0B5	34	Non-Pup
A0R0B5	131	Non-Pup
A0R0B5	160	Non-Pup
A0R0B5	200	Non-Pup
A0R0B5	228	Non-Pup
A0R0B5	232	Non-Pup
A0R0B5	255	Non-Pup
A0R0B5	301	Non-Pup
A0R0B5	324	Non-Pup
A0R0B5	334	Non-Pup
A0R0B5	341	Non-Pup
A0R0B5	396	Non-Pup
A0R0B5	416	Non-Pup
A0R0W1	9	Non-Pup
A0R0W1	13	Non-Pup
A0R0W1	17	Non-Pup
A0R0W1	22	Non-Pup
A0R0W1	45	Non-Pup
A0R0W1	46	Non-Pup
A0R0W1	63	Non-Pup
A0R0W1	71	Non-Pup
A0R0W1	88	Non-Pup
A0R0W1	163	Non-Pup
A0R0W1	213	Non-Pup
A0R0W1	222	Non-Pup
A0R0W1	224	Non-Pup
A0R0W1	303	Non-Pup
A0R0W1	307	Non-Pup
A0R0W1	311	Non-Pup
A0R0W1	317	Non-Pup
A0R0W1	328	Non-Pup
A0R0W1	351	Non-Pup
A0R0W1	353	Non-Pup
A0R0W1	375	Non-Pup
A0R0W1	395	Non-Pup
A0R0W1	405	Non-Pup
A0R0W1	439	Non-Pup
A0R0W1	447	Non-Pup
A0R0W1	493	Non-Pup
A0R0W1	524	Non-Pup
A0R0W1	529	Non-Pup
A0R0W1	548	Non-Pup
A0R0W4	20	Non-Pup
A0R0W4	51	Non-Pup
A0R0W4	97	Non-Pup
A0R0W4	110	Non-Pup
A0R0W4	113	Non-Pup
A0R0W4	116	Non-Pup
A0R0W4	176	Non-Pup
A0R1B5	56	Non-Pup
A0R1B5	63	Non-Pup
A0R1B5	135	Non-Pup
A0R1V9	46	Non-Pup
A0R1V9	55	Non-Pup
A0R1V9	70	Non-Pup
A0R1V9	81	Non-Pup
A0R1V9	104	Non-Pup
A0R1V9	115	Non-Pup
A0R1V9	179	Non-Pup
A0R1V9	180	Non-Pup
A0R218	23	Non-Pup
A0R218	48	Non-Pup
A0R218	60	Non-Pup
A0R218	120	Non-Pup
A0R218	126	Non-Pup
A0R218	130	Non-Pup
A0R218	138	Non-Pup
A0R218	146	Non-Pup
A0R218	154	Non-Pup
A0R218	160	Non-Pup
A0R218	163	Non-Pup
A0R218	166	Non-Pup
A0R218	171	Non-Pup
A0R218	204	Non-Pup
A0R218	210	Non-Pup
A0R218	215	Non-Pup
A0R218	349	Non-Pup
A0R218	368	Non-Pup
A0R218	369	Non-Pup
A0R218	375	Non-Pup
A0R218	407	Non-Pup
A0R218	418	Non-Pup
A0R218	421	Non-Pup
A0R218	461	Non-Pup
A0R218	488	Non-Pup
A0R218	495	Non-Pup
A0R218	535	Non-Pup
A0R218	573	Non-Pup
A0R218	581	Non-Pup
A0R218	585	Non-Pup
A0R218	604	Non-Pup
A0R218	619	Non-Pup
A0R218	642	Non-Pup
A0R218	644	Non-Pup
A0R218	655	Non-Pup
A0R220	5	Non-Pup
A0R220	45	Non-Pup
A0R220	58	Non-Pup
A0R220	69	Non-Pup
A0R220	119	Non-Pup
A0R220	124	Non-Pup
A0R220	134	Non-Pup
A0R220	174	Non-Pup
A0R220	206	Non-Pup
A0R220	241	Non-Pup
A0R220	308	Non-Pup
A0R220	316	Non-Pup
A0R220	331	Non-Pup
A0R220	338	Non-Pup
A0R2G5	54	Non-Pup
A0R2G5	75	Non-Pup
A0R2G5	95	Non-Pup
A0R2G5	133	Non-Pup
A0R2G5	144	Non-Pup
A0R2G5	226	Non-Pup
A0R2G5	230	Non-Pup
A0R2G5	233	Non-Pup
A0R2G5	264	Non-Pup
A0R2G5	274	Non-Pup
A0R2V7	48	Non-Pup
A0R2V7	58	Non-Pup
A0R2V7	81	Non-Pup
A0R2V7	152	Non-Pup
A0R2V7	168	Non-Pup
A0R2V7	196	Non-Pup
A0R2V7	225	Non-Pup
A0R2V7	244	Non-Pup
A0R2V7	270	Non-Pup
A0R2V7	291	Non-Pup
A0R2V7	313	Non-Pup
A0R2V7	330	Non-Pup
A0R2V7	458	Non-Pup
A0R2V7	460	Non-Pup
A0R2V7	462	Non-Pup
A0R2W6	13	Non-Pup
A0R2W6	68	Non-Pup
A0R2W6	113	Non-Pup
A0R2W6	122	Non-Pup
A0R342	12	Non-Pup
A0R342	46	Non-Pup
A0R342	78	Non-Pup
A0R342	118	Non-Pup
A0R342	134	Non-Pup
A0R342	174	Non-Pup
A0R342	235	Non-Pup
A0R342	288	Non-Pup
A0R342	350	Non-Pup
A0R342	351	Non-Pup
A0R342	401	Non-Pup
A0R342	405	Non-Pup
A0R3D2	3	Non-Pup
A0R3D2	10	Non-Pup
A0R3D2	32	Non-Pup
A0R3D2	81	Non-Pup
A0R3D2	105	Non-Pup
A0R3D6	7	Non-Pup
A0R3D6	110	Non-Pup
A0R3D6	128	Non-Pup
A0R3D6	134	Non-Pup
A0R3D6	168	Non-Pup
A0R3D6	189	Non-Pup
A0R3D6	194	Non-Pup
A0R3D6	225	Non-Pup
A0R3D6	240	Non-Pup
A0R3D6	244	Non-Pup
A0R3D6	246	Non-Pup
A0R3D6	262	Non-Pup
O05598	110	Non-Pup
O05598	128	Non-Pup
O05598	168	Non-Pup
O05598	194	Non-Pup
O05598	225	Non-Pup
O05598	240	Non-Pup
O05598	244	Non-Pup
O05598	262	Non-Pup
O05598	269	Non-Pup
O05598	301	Non-Pup
O05598	353	Non-Pup
O05598	437	Non-Pup
O05598	533	Non-Pup
O05814	26	Non-Pup
O05814	99	Non-Pup
O05814	121	Non-Pup
O05814	128	Non-Pup
O05814	140	Non-Pup
O05814	160	Non-Pup
O05814	288	Non-Pup
O05814	293	Non-Pup
O05814	317	Non-Pup
O05814	338	Non-Pup
O05814	344	Non-Pup
O05814	350	Non-Pup
O05814	432	Non-Pup
O05814	447	Non-Pup
O05814	495	Non-Pup
O05814	529	Non-Pup
O05814	531	Non-Pup
O06188	10	Non-Pup
O06188	47	Non-Pup
O06188	79	Non-Pup
O06188	131	Non-Pup
O06188	142	Non-Pup
O06188	175	Non-Pup
O06391	165	Non-Pup
O33294	95	Non-Pup
O33294	106	Non-Pup
O33294	115	Non-Pup
O33294	172	Non-Pup
O33294	357	Non-Pup
O33294	408	Non-Pup
O33294	435	Non-Pup
O33294	446	Non-Pup
O33294	510	Non-Pup
O33294	539	Non-Pup
O33341	280	Non-Pup
O53176	21	Non-Pup
O53176	177	Non-Pup
O53176	317	Non-Pup
O53176	322	Non-Pup
O53176	364	Non-Pup
O53176	383	Non-Pup
O53204	9	Non-Pup
O53204	10	Non-Pup
O53204	13	Non-Pup
O53204	18	Non-Pup
O53204	33	Non-Pup
O53204	44	Non-Pup
O53204	56	Non-Pup
O53204	83	Non-Pup
O53204	97	Non-Pup
O53204	99	Non-Pup
O53204	172	Non-Pup
O53204	177	Non-Pup
O53204	247	Non-Pup
O53204	248	Non-Pup
O53204	258	Non-Pup
O53204	261	Non-Pup
O53204	264	Non-Pup
O53204	278	Non-Pup
O53204	283	Non-Pup
O53204	285	Non-Pup
O53204	300	Non-Pup
O53204	303	Non-Pup
O53204	329	Non-Pup
O53204	360	Non-Pup
O53204	365	Non-Pup
O53204	379	Non-Pup
O53204	385	Non-Pup
O53204	400	Non-Pup
O53204	432	Non-Pup
O53204	438	Non-Pup
O53204	458	Non-Pup
O53204	521	Non-Pup
O53204	536	Non-Pup
O53204	554	Non-Pup
O53226	3	Non-Pup
O53226	51	Non-Pup
O53226	77	Non-Pup
O53226	80	Non-Pup
O53226	112	Non-Pup
O53226	117	Non-Pup
O53226	134	Non-Pup
O53226	143	Non-Pup
O53442	4	Non-Pup
O53442	76	Non-Pup
O53442	139	Non-Pup
O53442	235	Non-Pup
O53442	247	Non-Pup
O53442	270	Non-Pup
O53618	46	Non-Pup
O53618	60	Non-Pup
O53618	86	Non-Pup
O53618	270	Non-Pup
O53665	4	Non-Pup
O53665	66	Non-Pup
O53665	100	Non-Pup
O53665	150	Non-Pup
O53665	185	Non-Pup
O53665	209	Non-Pup
O53665	214	Non-Pup
O53665	258	Non-Pup
O53665	276	Non-Pup
O53665	288	Non-Pup
O53665	302	Non-Pup
O53665	364	Non-Pup
O53871	17	Non-Pup
O53871	19	Non-Pup
O53871	27	Non-Pup
O53871	41	Non-Pup
O53871	105	Non-Pup
O53871	177	Non-Pup
O53871	215	Non-Pup
O53871	220	Non-Pup
O53871	222	Non-Pup
O53871	241	Non-Pup
O53871	247	Non-Pup
O53871	276	Non-Pup
O53871	309	Non-Pup
O53871	336	Non-Pup
O53871	339	Non-Pup
O53871	347	Non-Pup
O69687	17	Non-Pup
O69687	79	Non-Pup
O69687	88	Non-Pup
O69687	132	Non-Pup
O69687	179	Non-Pup
O69687	186	Non-Pup
O69687	231	Non-Pup
O69687	272	Non-Pup
O69687	282	Non-Pup
O69687	284	Non-Pup
O69687	376	Non-Pup
O69687	403	Non-Pup
O86352	11	Non-Pup
O86352	37	Non-Pup
O86352	112	Non-Pup
O86352	194	Non-Pup
P09621	3	Non-Pup
P09621	7	Non-Pup
P09621	12	Non-Pup
P09621	35	Non-Pup
P09621	37	Non-Pup
P09621	57	Non-Pup
P09621	73	Non-Pup
P09621	80	Non-Pup
P0A4X0	18	Non-Pup
P0A4X0	36	Non-Pup
P0A4X0	49	Non-Pup
P0A4X0	78	Non-Pup
P0A4X0	109	Non-Pup
P0A4X0	121	Non-Pup
P0A4X0	192	Non-Pup
P0A4X0	210	Non-Pup
P0A4X0	220	Non-Pup
P0A4X0	233	Non-Pup
P0A508	65	Non-Pup
P0A508	116	Non-Pup
P0A508	120	Non-Pup
P0A508	158	Non-Pup
P0A508	166	Non-Pup
P0A508	237	Non-Pup
P0A508	390	Non-Pup
P0A508	576	Non-Pup
P0A508	620	Non-Pup
