# Supplementary material for: Computational Identification of Protein Pupylation Sites by Using Profile-Based Composition of k-Spaced Amino Acid Pairs
Source: PLoS One. 2015 Jun 16;10(6):e0129635. doi: 10.1371/journal.pone.0129635 (PMC4469302; doi:10.1371/journal.pone.0129635)
Supplement: S2 Table — (XLSX) [file pone.0129635.s002.xlsx]

## Sheet: Independent dataset
	Table S2 List of independent data
Proteins	Positions	Type of sites
Q6M8B5	315	Pup
Q8NTA5	173	Pup
H7C680	219	Pup
Q8NS31	30	Pup
Q8NRS1	234	Pup
Q6M651	360	Pup
P42463	553	Pup
Q57179	290	Pup
Q57179	321	Pup
Q8NQV7	126	Pup
Q8NQG7	132	Pup
Q01655	309	Pup
Q8NPB2	352	Pup
Q9KJU4	55	Pup
Q8NNT5	56	Pup
Q8NNT5	96	Pup
Q8NNT5	407	Pup
Q6M2R9	220	Pup
Q6M2R3	231	Pup
Q8NMA4	133	Pup
P77845	137	Pup
Q8NM16	284	Pup
P19537	237	Pup
Q8NLW9	539	Pup
Q8NLN0	98	Pup
Q8NLN0	101	Pup
P42439	76	Pup
P42439	185	Pup
P42439	188	Pup
Q8NT09	74	Pup
Q8NRZ4	216	Pup
P35868	549	Pup
Q8NR05	490	Pup
Q8NN37	340	Pup
Q8NLP6	58	Pup
Q8NLP6	80	Pup
Q6M8K3	398	Pup
Q79VI7	57	Pup
Q8NTJ3	142	Pup
Q6M827	307	Pup
Q8NTB1	161	Pup
Q6M6N3	31	Pup
Q9VZJ2	89	Pup
Q8NRF5	44	Pup
Q8NRD6	312	Pup
Q8NR47	137	Pup
Q8NR34	200	Pup
Q8NQQ4	125	Pup
Q8NQM7	94	Pup
Q8NQ41	45	Pup
Q8NNV4	188	Pup
Q6M3K4	115	Pup
Q8NNA3	305	Pup
Q8NMP2	78	Pup
Q8NM79	147	Pup
Q8NLJ9	238	Pup
Q8NL59	64	Pup
EG10032	47	Pup
EG10032	50	Pup
EG10032	136	Pup
EG10032	141	Pup
EG10241	635	Pup
EG10241	637	Pup
EG10420	437	Pup
EG10518	79	Pup
EG10599	65	Pup
EG10599	168	Pup
EG10599	321	Pup
EG10758	60	Pup
EG10789	174	Pup
EG10885	34	Pup
EG10906	56	Pup
EG10906	131	Pup
EG11005	156	Pup
EG11073	141	Pup
EG11137	192	Pup
EG11835	158	Pup
EG12316	77	Pup
EG13261	172	Pup
EG13261	256	Pup
EG13433	283	Pup
EG13723	70	Pup
EG14074	364	Pup
EG20151	21	Pup
EG20151	62	Pup
EG50010	13	Pup
Q6M8B5	22	Non-Pup
Q6M8B5	24	Non-Pup
Q6M8B5	29	Non-Pup
Q6M8B5	31	Non-Pup
Q6M8B5	34	Non-Pup
Q6M8B5	41	Non-Pup
Q6M8B5	59	Non-Pup
Q6M8B5	63	Non-Pup
Q6M8B5	129	Non-Pup
Q6M8B5	134	Non-Pup
Q6M8B5	176	Non-Pup
Q6M8B5	181	Non-Pup
Q6M8B5	203	Non-Pup
Q6M8B5	259	Non-Pup
Q6M8B5	278	Non-Pup
Q6M8B5	293	Non-Pup
Q6M8B5	323	Non-Pup
Q6M8B5	326	Non-Pup
Q6M8B5	369	Non-Pup
Q6M8B5	391	Non-Pup
Q8NTA5	5	Non-Pup
Q8NTA5	39	Non-Pup
Q8NTA5	100	Non-Pup
Q8NTA5	104	Non-Pup
Q8NTA5	106	Non-Pup
Q8NTA5	153	Non-Pup
Q8NTA5	172	Non-Pup
Q8NTA5	191	Non-Pup
Q8NTA5	248	Non-Pup
H7C680	24	Non-Pup
H7C680	51	Non-Pup
H7C680	94	Non-Pup
H7C680	95	Non-Pup
H7C680	107	Non-Pup
H7C680	110	Non-Pup
H7C680	113	Non-Pup
H7C680	185	Non-Pup
H7C680	196	Non-Pup
H7C680	242	Non-Pup
H7C680	262	Non-Pup
H7C680	303	Non-Pup
H7C680	324	Non-Pup
H7C680	339	Non-Pup
H7C680	360	Non-Pup
H7C680	376	Non-Pup
Q8NS31	37	Non-Pup
Q8NS31	51	Non-Pup
Q8NS31	61	Non-Pup
Q8NS31	144	Non-Pup
Q8NS31	145	Non-Pup
Q8NS31	163	Non-Pup
Q8NS31	205	Non-Pup
Q8NS31	226	Non-Pup
Q8NS31	234	Non-Pup
Q8NS31	245	Non-Pup
Q8NS31	304	Non-Pup
Q8NS31	355	Non-Pup
Q8NS31	406	Non-Pup
Q8NS31	429	Non-Pup
Q8NS31	435	Non-Pup
Q8NS31	453	Non-Pup
Q8NS31	506	Non-Pup
Q8NS31	534	Non-Pup
Q8NRS1	61	Non-Pup
Q8NRS1	65	Non-Pup
Q8NRS1	95	Non-Pup
Q8NRS1	102	Non-Pup
Q8NRS1	119	Non-Pup
Q8NRS1	189	Non-Pup
Q8NRS1	193	Non-Pup
Q8NRS1	195	Non-Pup
Q8NRS1	227	Non-Pup
Q8NRS1	249	Non-Pup
Q8NRS1	303	Non-Pup
Q8NRS1	320	Non-Pup
Q8NRS1	325	Non-Pup
Q8NRS1	326	Non-Pup
Q8NRS1	334	Non-Pup
Q8NRS1	385	Non-Pup
Q8NRS1	397	Non-Pup
Q6M651	66	Non-Pup
Q6M651	120	Non-Pup
Q6M651	136	Non-Pup
Q6M651	153	Non-Pup
Q6M651	216	Non-Pup
Q6M651	223	Non-Pup
Q6M651	260	Non-Pup
Q6M651	273	Non-Pup
Q6M651	275	Non-Pup
Q6M651	350	Non-Pup
Q6M651	387	Non-Pup
P42463	30	Non-Pup
P42463	64	Non-Pup
P42463	149	Non-Pup
P42463	185	Non-Pup
P42463	199	Non-Pup
P42463	221	Non-Pup
P42463	227	Non-Pup
P42463	228	Non-Pup
P42463	239	Non-Pup
P42463	319	Non-Pup
P42463	332	Non-Pup
P42463	334	Non-Pup
P42463	356	Non-Pup
P42463	359	Non-Pup
P42463	373	Non-Pup
P42463	376	Non-Pup
P42463	402	Non-Pup
P42463	429	Non-Pup
P42463	453	Non-Pup
P42463	459	Non-Pup
P42463	488	Non-Pup
P42463	516	Non-Pup
P42463	543	Non-Pup
Q57179	20	Non-Pup
Q57179	53	Non-Pup
Q57179	57	Non-Pup
Q57179	59	Non-Pup
Q57179	66	Non-Pup
Q57179	119	Non-Pup
Q57179	132	Non-Pup
Q57179	146	Non-Pup
Q57179	209	Non-Pup
Q57179	234	Non-Pup
Q57179	273	Non-Pup
Q57179	277	Non-Pup
Q57179	330	Non-Pup
Q8NQV7	3	Non-Pup
Q8NQV7	31	Non-Pup
Q8NQV7	61	Non-Pup
Q8NQV7	108	Non-Pup
Q8NQV7	142	Non-Pup
Q8NQV7	177	Non-Pup
Q8NQV7	187	Non-Pup
Q8NQV7	192	Non-Pup
Q8NQG7	54	Non-Pup
Q8NQG7	82	Non-Pup
Q8NQG7	102	Non-Pup
Q8NQG7	126	Non-Pup
Q8NQG7	142	Non-Pup
Q8NQG7	158	Non-Pup
Q01655	4	Non-Pup
Q01655	7	Non-Pup
Q01655	38	Non-Pup
Q01655	49	Non-Pup
Q01655	57	Non-Pup
Q01655	68	Non-Pup
Q01655	74	Non-Pup
Q01655	130	Non-Pup
Q01655	172	Non-Pup
Q01655	191	Non-Pup
Q01655	208	Non-Pup
Q01655	212	Non-Pup
Q01655	222	Non-Pup
Q01655	225	Non-Pup
Q01655	254	Non-Pup
Q01655	267	Non-Pup
Q01655	282	Non-Pup
Q01655	286	Non-Pup
Q01655	319	Non-Pup
Q01655	395	Non-Pup
Q8NPB2	14	Non-Pup
Q8NPB2	26	Non-Pup
Q8NPB2	35	Non-Pup
Q8NPB2	79	Non-Pup
Q8NPB2	86	Non-Pup
Q8NPB2	94	Non-Pup
Q8NPB2	128	Non-Pup
Q8NPB2	130	Non-Pup
Q8NPB2	165	Non-Pup
Q8NPB2	168	Non-Pup
Q8NPB2	206	Non-Pup
Q8NPB2	208	Non-Pup
Q8NPB2	212	Non-Pup
Q8NPB2	229	Non-Pup
Q8NPB2	233	Non-Pup
Q8NPB2	248	Non-Pup
Q8NPB2	259	Non-Pup
Q8NPB2	266	Non-Pup
Q8NPB2	283	Non-Pup
Q8NPB2	312	Non-Pup
Q8NPB2	316	Non-Pup
Q8NPB2	329	Non-Pup
Q8NPB2	383	Non-Pup
Q8NPB2	476	Non-Pup
Q8NPB2	533	Non-Pup
Q8NPB2	601	Non-Pup
Q9KJU4	3	Non-Pup
Q9KJU4	81	Non-Pup
Q9KJU4	131	Non-Pup
Q9KJU4	160	Non-Pup
Q9KJU4	215	Non-Pup
Q9KJU4	219	Non-Pup
Q9KJU4	228	Non-Pup
Q9KJU4	283	Non-Pup
Q9KJU4	363	Non-Pup
Q8NNT5	14	Non-Pup
Q8NNT5	102	Non-Pup
Q8NNT5	225	Non-Pup
Q8NNT5	283	Non-Pup
Q6M2R9	19	Non-Pup
Q6M2R9	22	Non-Pup
Q6M2R9	34	Non-Pup
Q6M2R9	45	Non-Pup
Q6M2R9	58	Non-Pup
Q6M2R9	63	Non-Pup
Q6M2R9	127	Non-Pup
Q6M2R9	129	Non-Pup
Q6M2R9	161	Non-Pup
Q6M2R9	192	Non-Pup
Q6M2R9	215	Non-Pup
Q6M2R9	236	Non-Pup
Q6M2R9	255	Non-Pup
Q6M2R9	273	Non-Pup
Q6M2R9	281	Non-Pup
Q6M2R9	287	Non-Pup
Q6M2R3	9	Non-Pup
Q6M2R3	13	Non-Pup
Q6M2R3	29	Non-Pup
Q6M2R3	42	Non-Pup
Q6M2R3	53	Non-Pup
Q6M2R3	101	Non-Pup
Q6M2R3	163	Non-Pup
Q6M2R3	198	Non-Pup
Q6M2R3	205	Non-Pup
Q6M2R3	214	Non-Pup
Q6M2R3	238	Non-Pup
Q6M2R3	239	Non-Pup
Q6M2R3	283	Non-Pup
Q6M2R3	306	Non-Pup
Q6M2R3	324	Non-Pup
Q6M2R3	330	Non-Pup
Q6M2R3	406	Non-Pup
Q6M2R3	450	Non-Pup
Q6M2R3	476	Non-Pup
Q6M2R3	496	Non-Pup
Q6M2R3	501	Non-Pup
Q8NMA4	3	Non-Pup
Q8NMA4	21	Non-Pup
Q8NMA4	46	Non-Pup
Q8NMA4	54	Non-Pup
Q8NMA4	65	Non-Pup
Q8NMA4	78	Non-Pup
Q8NMA4	95	Non-Pup
Q8NMA4	106	Non-Pup
Q8NMA4	126	Non-Pup
Q8NMA4	135	Non-Pup
Q8NMA4	158	Non-Pup
Q8NMA4	175	Non-Pup
Q8NMA4	201	Non-Pup
Q8NMA4	205	Non-Pup
Q8NMA4	212	Non-Pup
P77845	15	Non-Pup
P77845	48	Non-Pup
P77845	53	Non-Pup
P77845	167	Non-Pup
P77845	190	Non-Pup
P77845	198	Non-Pup
P77845	271	Non-Pup
P77845	272	Non-Pup
P77845	276	Non-Pup
P77845	375	Non-Pup
P77845	377	Non-Pup
P77845	395	Non-Pup
Q8NM16	16	Non-Pup
Q8NM16	18	Non-Pup
Q8NM16	32	Non-Pup
Q8NM16	49	Non-Pup
Q8NM16	53	Non-Pup
Q8NM16	122	Non-Pup
Q8NM16	139	Non-Pup
Q8NM16	159	Non-Pup
Q8NM16	167	Non-Pup
Q8NM16	173	Non-Pup
Q8NM16	178	Non-Pup
Q8NM16	215	Non-Pup
Q8NM16	257	Non-Pup
Q8NM16	266	Non-Pup
Q8NM16	303	Non-Pup
Q8NM16	330	Non-Pup
Q8NM16	384	Non-Pup
Q8NM16	392	Non-Pup
P19537	17	Non-Pup
P19537	39	Non-Pup
P19537	66	Non-Pup
P19537	68	Non-Pup
P19537	70	Non-Pup
P19537	84	Non-Pup
P19537	99	Non-Pup
P19537	150	Non-Pup
P19537	152	Non-Pup
P19537	175	Non-Pup
P19537	189	Non-Pup
P19537	199	Non-Pup
P19537	216	Non-Pup
P19537	221	Non-Pup
P19537	236	Non-Pup
P19537	259	Non-Pup
P19537	261	Non-Pup
P19537	272	Non-Pup
P19537	300	Non-Pup
P19537	308	Non-Pup
P19537	309	Non-Pup
P19537	318	Non-Pup
P19537	319	Non-Pup
P19537	336	Non-Pup
P19537	340	Non-Pup
P19537	344	Non-Pup
Q8NLW9	16	Non-Pup
Q8NLW9	18	Non-Pup
Q8NLW9	24	Non-Pup
Q8NLW9	38	Non-Pup
Q8NLW9	47	Non-Pup
Q8NLW9	56	Non-Pup
Q8NLW9	72	Non-Pup
Q8NLW9	81	Non-Pup
Q8NLW9	157	Non-Pup
Q8NLW9	206	Non-Pup
Q8NLW9	215	Non-Pup
Q8NLW9	217	Non-Pup
Q8NLW9	302	Non-Pup
Q8NLW9	312	Non-Pup
Q8NLW9	325	Non-Pup
Q8NLW9	348	Non-Pup
Q8NLW9	351	Non-Pup
Q8NLW9	357	Non-Pup
Q8NLW9	377	Non-Pup
Q8NLW9	389	Non-Pup
Q8NLW9	399	Non-Pup
Q8NLW9	434	Non-Pup
Q8NLW9	441	Non-Pup
Q8NLW9	463	Non-Pup
Q8NLW9	484	Non-Pup
Q8NLW9	516	Non-Pup
Q8NLW9	518	Non-Pup
Q8NLW9	521	Non-Pup
Q8NLN0	2	Non-Pup
Q8NLN0	8	Non-Pup
Q8NLN0	42	Non-Pup
Q8NLN0	43	Non-Pup
Q8NLN0	66	Non-Pup
Q8NLN0	87	Non-Pup
Q8NLN0	104	Non-Pup
Q8NLN0	135	Non-Pup
Q8NLN0	203	Non-Pup
Q8NLN0	213	Non-Pup
Q8NLN0	229	Non-Pup
Q8NLN0	300	Non-Pup
Q8NLN0	311	Non-Pup
P42439	3	Non-Pup
P42439	5	Non-Pup
P42439	10	Non-Pup
P42439	25	Non-Pup
P42439	34	Non-Pup
P42439	54	Non-Pup
P42439	59	Non-Pup
P42439	92	Non-Pup
P42439	139	Non-Pup
P42439	178	Non-Pup
P42439	210	Non-Pup
P42439	250	Non-Pup
P42439	252	Non-Pup
P42439	266	Non-Pup
P42439	285	Non-Pup
P42439	297	Non-Pup
P42439	316	Non-Pup
P42439	345	Non-Pup
P42439	393	Non-Pup
P42439	396	Non-Pup
Q8NT09	7	Non-Pup
Q8NT09	13	Non-Pup
Q8NT09	64	Non-Pup
Q8NT09	75	Non-Pup
Q8NT09	110	Non-Pup
Q8NT09	119	Non-Pup
Q8NT09	121	Non-Pup
Q8NT09	128	Non-Pup
Q8NT09	162	Non-Pup
Q8NT09	164	Non-Pup
Q8NT09	181	Non-Pup
Q8NT09	184	Non-Pup
Q8NT09	195	Non-Pup
Q8NT09	209	Non-Pup
Q8NT09	213	Non-Pup
Q8NRZ4	3	Non-Pup
Q8NRZ4	63	Non-Pup
Q8NRZ4	74	Non-Pup
Q8NRZ4	120	Non-Pup
Q8NRZ4	175	Non-Pup
Q8NRZ4	205	Non-Pup
Q8NRZ4	251	Non-Pup
Q8NRZ4	252	Non-Pup
Q8NRZ4	290	Non-Pup
Q8NRZ4	297	Non-Pup
Q8NRZ4	317	Non-Pup
Q8NRZ4	348	Non-Pup
Q8NRZ4	353	Non-Pup
Q8NRZ4	360	Non-Pup
Q8NRZ4	364	Non-Pup
Q8NRZ4	417	Non-Pup
Q8NRZ4	433	Non-Pup
Q8NRZ4	434	Non-Pup
Q8NRZ4	454	Non-Pup
Q8NRZ4	456	Non-Pup
Q8NRZ4	480	Non-Pup
Q8NRZ4	483	Non-Pup
Q8NRZ4	487	Non-Pup
Q8NRZ4	519	Non-Pup
Q8NRZ4	567	Non-Pup
Q8NRZ4	572	Non-Pup
Q8NRZ4	586	Non-Pup
Q8NRZ4	593	Non-Pup
P35868	11	Non-Pup
P35868	55	Non-Pup
P35868	56	Non-Pup
P35868	104	Non-Pup
P35868	160	Non-Pup
P35868	186	Non-Pup
P35868	201	Non-Pup
P35868	210	Non-Pup
P35868	239	Non-Pup
P35868	266	Non-Pup
P35868	272	Non-Pup
P35868	295	Non-Pup
P35868	301	Non-Pup
P35868	319	Non-Pup
P35868	343	Non-Pup
P35868	352	Non-Pup
P35868	371	Non-Pup
P35868	377	Non-Pup
P35868	442	Non-Pup
P35868	478	Non-Pup
P35868	512	Non-Pup
Q8NR05	9	Non-Pup
Q8NR05	27	Non-Pup
Q8NR05	61	Non-Pup
Q8NR05	68	Non-Pup
Q8NR05	86	Non-Pup
Q8NR05	95	Non-Pup
Q8NR05	137	Non-Pup
Q8NR05	171	Non-Pup
Q8NR05	185	Non-Pup
Q8NR05	196	Non-Pup
Q8NR05	233	Non-Pup
Q8NR05	239	Non-Pup
Q8NR05	278	Non-Pup
Q8NR05	282	Non-Pup
Q8NR05	329	Non-Pup
Q8NR05	371	Non-Pup
Q8NR05	400	Non-Pup
Q8NR05	404	Non-Pup
Q8NR05	440	Non-Pup
Q8NR05	455	Non-Pup
Q8NR05	462	Non-Pup
Q8NR05	473	Non-Pup
Q8NR05	478	Non-Pup
Q8NR05	491	Non-Pup
Q8NN37	19	Non-Pup
Q8NN37	22	Non-Pup
Q8NN37	27	Non-Pup
Q8NN37	51	Non-Pup
Q8NN37	85	Non-Pup
Q8NN37	108	Non-Pup
Q8NN37	114	Non-Pup
Q8NN37	119	Non-Pup
Q8NN37	132	Non-Pup
Q8NN37	137	Non-Pup
Q8NN37	143	Non-Pup
Q8NN37	177	Non-Pup
Q8NN37	178	Non-Pup
Q8NN37	210	Non-Pup
Q8NN37	257	Non-Pup
Q8NN37	275	Non-Pup
Q8NN37	292	Non-Pup
Q8NN37	318	Non-Pup
Q8NN37	353	Non-Pup
Q8NN37	383	Non-Pup
Q8NN37	389	Non-Pup
Q8NN37	405	Non-Pup
Q8NN37	482	Non-Pup
Q8NN37	488	Non-Pup
Q8NN37	518	Non-Pup
Q8NN37	528	Non-Pup
Q8NN37	552	Non-Pup
Q8NN37	555	Non-Pup
Q8NN37	605	Non-Pup
Q8NN37	611	Non-Pup
Q8NN37	658	Non-Pup
Q8NN37	680	Non-Pup
Q8NN37	697	Non-Pup
Q8NN37	761	Non-Pup
Q8NN37	776	Non-Pup
Q8NN37	780	Non-Pup
Q8NN37	844	Non-Pup
Q8NN37	848	Non-Pup
Q8NN37	855	Non-Pup
Q8NN37	862	Non-Pup
Q8NN37	863	Non-Pup
Q8NN37	872	Non-Pup
Q8NN37	880	Non-Pup
Q8NN37	897	Non-Pup
Q8NLP6	5	Non-Pup
Q8NLP6	43	Non-Pup
Q8NLP6	53	Non-Pup
Q8NLP6	57	Non-Pup
Q8NLP6	78	Non-Pup
Q8NLP6	82	Non-Pup
Q8NLP6	94	Non-Pup
Q8NLP6	101	Non-Pup
Q8NLP6	134	Non-Pup
Q8NLP6	149	Non-Pup
Q8NLP6	153	Non-Pup
Q8NLP6	180	Non-Pup
Q8NLP6	236	Non-Pup
Q8NLP6	248	Non-Pup
Q8NLP6	265	Non-Pup
Q8NLP6	278	Non-Pup
Q8NLP6	286	Non-Pup
Q8NLP6	302	Non-Pup
Q8NLP6	329	Non-Pup
Q8NLP6	369	Non-Pup
Q8NLP6	412	Non-Pup
Q8NLP6	416	Non-Pup
Q8NLP6	419	Non-Pup
Q6M8K3	2	Non-Pup
Q6M8K3	30	Non-Pup
Q6M8K3	44	Non-Pup
Q6M8K3	108	Non-Pup
Q6M8K3	145	Non-Pup
Q6M8K3	188	Non-Pup
Q6M8K3	207	Non-Pup
Q6M8K3	276	Non-Pup
Q6M8K3	284	Non-Pup
Q6M8K3	288	Non-Pup
Q6M8K3	316	Non-Pup
Q6M8K3	351	Non-Pup
Q6M8K3	354	Non-Pup
Q6M8K3	358	Non-Pup
Q6M8K3	364	Non-Pup
Q6M8K3	383	Non-Pup
Q6M8K3	395	Non-Pup
Q6M8K3	539	Non-Pup
Q6M8K3	555	Non-Pup
Q6M8K3	587	Non-Pup
Q6M8K3	634	Non-Pup
Q79VI7	59	Non-Pup
Q79VI7	155	Non-Pup
Q79VI7	196	Non-Pup
Q79VI7	212	Non-Pup
Q8NTJ3	2	Non-Pup
Q8NTJ3	28	Non-Pup
Q8NTJ3	31	Non-Pup
Q8NTJ3	47	Non-Pup
Q8NTJ3	52	Non-Pup
Q8NTJ3	70	Non-Pup
Q8NTJ3	105	Non-Pup
Q8NTJ3	117	Non-Pup
Q6M827	36	Non-Pup
Q6M827	47	Non-Pup
Q6M827	53	Non-Pup
Q6M827	72	Non-Pup
Q6M827	113	Non-Pup
Q6M827	116	Non-Pup
Q6M827	145	Non-Pup
Q6M827	154	Non-Pup
Q6M827	189	Non-Pup
Q6M827	205	Non-Pup
Q6M827	232	Non-Pup
Q6M827	234	Non-Pup
Q6M827	251	Non-Pup
Q6M827	265	Non-Pup
Q6M827	287	Non-Pup
Q6M827	297	Non-Pup
Q6M827	327	Non-Pup
Q6M827	336	Non-Pup
Q8NTB1	17	Non-Pup
Q8NTB1	78	Non-Pup
Q8NTB1	80	Non-Pup
Q8NTB1	102	Non-Pup
Q8NTB1	109	Non-Pup
Q8NTB1	143	Non-Pup
Q6M6N3	10	Non-Pup
Q6M6N3	12	Non-Pup
Q6M6N3	74	Non-Pup
Q6M6N3	98	Non-Pup
Q9VZJ2	2	Non-Pup
Q9VZJ2	49	Non-Pup
Q9VZJ2	51	Non-Pup
Q9VZJ2	74	Non-Pup
Q9VZJ2	80	Non-Pup
Q9VZJ2	87	Non-Pup
Q9VZJ2	104	Non-Pup
Q9VZJ2	107	Non-Pup
Q9VZJ2	167	Non-Pup
Q9VZJ2	178	Non-Pup
Q9VZJ2	391	Non-Pup
Q9VZJ2	404	Non-Pup
Q8NRF5	2	Non-Pup
Q8NRF5	24	Non-Pup
Q8NRF5	35	Non-Pup
Q8NRF5	99	Non-Pup
Q8NRF5	107	Non-Pup
Q8NRD6	145	Non-Pup
Q8NRD6	260	Non-Pup
Q8NRD6	371	Non-Pup
Q8NR47	61	Non-Pup
Q8NR47	64	Non-Pup
Q8NR47	84	Non-Pup
Q8NR47	88	Non-Pup
Q8NR47	89	Non-Pup
Q8NR47	123	Non-Pup
Q8NR34	9	Non-Pup
Q8NR34	17	Non-Pup
Q8NR34	76	Non-Pup
Q8NR34	152	Non-Pup
Q8NR34	184	Non-Pup
Q8NR34	187	Non-Pup
Q8NR34	194	Non-Pup
Q8NR34	201	Non-Pup
Q8NR34	205	Non-Pup
Q8NR34	206	Non-Pup
Q8NR34	251	Non-Pup
Q8NQQ4	23	Non-Pup
Q8NQQ4	39	Non-Pup
Q8NQQ4	44	Non-Pup
Q8NQQ4	94	Non-Pup
Q8NQQ4	113	Non-Pup
Q8NQQ4	154	Non-Pup
Q8NQQ4	158	Non-Pup
Q8NQQ4	174	Non-Pup
Q8NQQ4	192	Non-Pup
Q8NQM7	2	Non-Pup
Q8NQM7	20	Non-Pup
Q8NQM7	50	Non-Pup
Q8NQM7	57	Non-Pup
Q8NQM7	123	Non-Pup
Q8NQM7	124	Non-Pup
Q8NQ41	12	Non-Pup
Q8NQ41	17	Non-Pup
Q8NQ41	23	Non-Pup
Q8NQ41	29	Non-Pup
Q8NQ41	33	Non-Pup
Q8NQ41	54	Non-Pup
Q8NQ41	56	Non-Pup
Q8NQ41	66	Non-Pup
Q8NQ41	69	Non-Pup
Q8NQ41	71	Non-Pup
Q8NQ41	73	Non-Pup
Q8NNV4	3	Non-Pup
Q8NNV4	69	Non-Pup
Q8NNV4	101	Non-Pup
Q8NNV4	109	Non-Pup
Q8NNV4	200	Non-Pup
Q6M3K4	3	Non-Pup
Q6M3K4	22	Non-Pup
Q6M3K4	170	Non-Pup
Q6M3K4	177	Non-Pup
Q6M3K4	205	Non-Pup
Q6M3K4	231	Non-Pup
Q6M3K4	272	Non-Pup
Q6M3K4	286	Non-Pup
Q6M3K4	322	Non-Pup
Q6M3K4	332	Non-Pup
Q6M3K4	343	Non-Pup
Q6M3K4	401	Non-Pup
Q6M3K4	424	Non-Pup
Q6M3K4	442	Non-Pup
Q6M3K4	451	Non-Pup
Q6M3K4	457	Non-Pup
Q6M3K4	478	Non-Pup
Q6M3K4	479	Non-Pup
Q8NNA3	8	Non-Pup
Q8NNA3	23	Non-Pup
Q8NNA3	97	Non-Pup
Q8NNA3	134	Non-Pup
Q8NNA3	149	Non-Pup
Q8NNA3	233	Non-Pup
Q8NNA3	240	Non-Pup
Q8NNA3	247	Non-Pup
Q8NNA3	301	Non-Pup
Q8NNA3	317	Non-Pup
Q8NNA3	329	Non-Pup
Q8NNA3	407	Non-Pup
Q8NNA3	426	Non-Pup
Q8NNA3	437	Non-Pup
Q8NNA3	467	Non-Pup
Q8NNA3	637	Non-Pup
Q8NNA3	663	Non-Pup
Q8NMP2	6	Non-Pup
Q8NMP2	45	Non-Pup
Q8NMP2	49	Non-Pup
Q8NMP2	57	Non-Pup
Q8NMP2	97	Non-Pup
Q8NMP2	113	Non-Pup
Q8NM79	11	Non-Pup
Q8NM79	16	Non-Pup
Q8NM79	25	Non-Pup
Q8NM79	73	Non-Pup
Q8NM79	81	Non-Pup
Q8NM79	91	Non-Pup
Q8NM79	115	Non-Pup
Q8NM79	126	Non-Pup
Q8NM79	130	Non-Pup
Q8NM79	132	Non-Pup
Q8NM79	142	Non-Pup
Q8NM79	157	Non-Pup
Q8NLJ9	18	Non-Pup
Q8NLJ9	30	Non-Pup
Q8NLJ9	69	Non-Pup
Q8NLJ9	85	Non-Pup
Q8NLJ9	136	Non-Pup
Q8NLJ9	153	Non-Pup
Q8NLJ9	231	Non-Pup
Q8NLJ9	239	Non-Pup
Q8NLJ9	271	Non-Pup
Q8NLJ9	298	Non-Pup
Q8NLJ9	300	Non-Pup
Q8NLJ9	301	Non-Pup
Q8NL59	11	Non-Pup
Q8NL59	101	Non-Pup
Q8NL59	102	Non-Pup
Q8NL59	129	Non-Pup
Q8NL59	173	Non-Pup
Q8NL59	199	Non-Pup
Q8NL59	202	Non-Pup
Q8NL59	209	Non-Pup
Q8NL59	220	Non-Pup
Q8NL59	225	Non-Pup
EG10032	13	Non-Pup
EG10032	23	Non-Pup
EG10032	40	Non-Pup
EG10032	57	Non-Pup
EG10032	69	Non-Pup
EG10032	97	Non-Pup
EG10032	145	Non-Pup
EG10032	157	Non-Pup
EG10032	166	Non-Pup
EG10032	184	Non-Pup
EG10032	192	Non-Pup
EG10032	195	Non-Pup
EG10032	200	Non-Pup
EG10032	211	Non-Pup
EG10241	3	Non-Pup
EG10241	55	Non-Pup
EG10241	70	Non-Pup
EG10241	92	Non-Pup
EG10241	106	Non-Pup
EG10241	109	Non-Pup
EG10241	121	Non-Pup
EG10241	122	Non-Pup
EG10241	124	Non-Pup
EG10241	125	Non-Pup
EG10241	155	Non-Pup
EG10241	166	Non-Pup
EG10241	183	Non-Pup
EG10241	214	Non-Pup
EG10241	245	Non-Pup
EG10241	246	Non-Pup
EG10241	263	Non-Pup
EG10241	268	Non-Pup
EG10241	270	Non-Pup
EG10241	294	Non-Pup
EG10241	299	Non-Pup
EG10241	304	Non-Pup
EG10241	321	Non-Pup
EG10241	351	Non-Pup
EG10241	352	Non-Pup
EG10241	359	Non-Pup
EG10241	363	Non-Pup
EG10241	387	Non-Pup
EG10241	414	Non-Pup
EG10241	421	Non-Pup
EG10241	446	Non-Pup
EG10241	452	Non-Pup
EG10241	489	Non-Pup
EG10241	491	Non-Pup
EG10241	495	Non-Pup
EG10241	498	Non-Pup
EG10241	502	Non-Pup
EG10241	514	Non-Pup
EG10241	528	Non-Pup
EG10241	548	Non-Pup
EG10241	556	Non-Pup
EG10241	562	Non-Pup
EG10241	577	Non-Pup
EG10241	581	Non-Pup
EG10241	587	Non-Pup
EG10241	597	Non-Pup
EG10241	622	Non-Pup
EG10241	638	Non-Pup
EG10420	7	Non-Pup
EG10420	134	Non-Pup
EG10420	146	Non-Pup
EG10420	173	Non-Pup
EG10420	212	Non-Pup
EG10420	229	Non-Pup
EG10420	253	Non-Pup
EG10420	307	Non-Pup
EG10420	309	Non-Pup
EG10420	325	Non-Pup
EG10420	330	Non-Pup
EG10420	351	Non-Pup
EG10420	356	Non-Pup
EG10420	366	Non-Pup
EG10420	369	Non-Pup
EG10420	377	Non-Pup
EG10420	381	Non-Pup
EG10420	386	Non-Pup
EG10420	417	Non-Pup
EG10420	418	Non-Pup
EG10420	443	Non-Pup
EG10420	465	Non-Pup
EG10420	517	Non-Pup
EG10518	2	Non-Pup
EG10518	4	Non-Pup
EG10518	47	Non-Pup
EG10518	55	Non-Pup
EG10518	60	Non-Pup
EG10518	85	Non-Pup
EG10518	91	Non-Pup
EG10518	130	Non-Pup
EG10518	138	Non-Pup
EG10518	139	Non-Pup
EG10518	154	Non-Pup
EG10518	156	Non-Pup
EG10518	162	Non-Pup
EG10518	188	Non-Pup
EG10518	189	Non-Pup
EG10518	248	Non-Pup
EG10518	259	Non-Pup
EG10518	265	Non-Pup
EG10518	268	Non-Pup
EG10518	275	Non-Pup
EG10518	284	Non-Pup
EG10599	4	Non-Pup
EG10599	7	Non-Pup
EG10599	15	Non-Pup
EG10599	28	Non-Pup
EG10599	34	Non-Pup
EG10599	42	Non-Pup
EG10599	51	Non-Pup
EG10599	75	Non-Pup
EG10599	80	Non-Pup
EG10599	105	Non-Pup
EG10599	117	Non-Pup
EG10599	122	Non-Pup
EG10599	132	Non-Pup
EG10599	142	Non-Pup
EG10599	160	Non-Pup
EG10599	171	Non-Pup
EG10599	207	Non-Pup
EG10599	225	Non-Pup
EG10599	226	Non-Pup
EG10599	242	Non-Pup
EG10599	245	Non-Pup
EG10599	272	Non-Pup
EG10599	277	Non-Pup
EG10599	286	Non-Pup
EG10599	311	Non-Pup
EG10599	327	Non-Pup
EG10599	364	Non-Pup
EG10599	371	Non-Pup
EG10599	380	Non-Pup
EG10599	390	Non-Pup
EG10599	392	Non-Pup
EG10599	393	Non-Pup
EG10599	425	Non-Pup
EG10599	441	Non-Pup
EG10599	470	Non-Pup
EG10599	498	Non-Pup
EG10599	526	Non-Pup
EG10758	14	Non-Pup
EG10758	19	Non-Pup
EG10758	25	Non-Pup
EG10758	62	Non-Pup
EG10758	65	Non-Pup
EG10758	69	Non-Pup
EG10758	77	Non-Pup
EG10758	135	Non-Pup
EG10758	137	Non-Pup
EG10758	152	Non-Pup
EG10789	15	Non-Pup
EG10789	20	Non-Pup
EG10789	29	Non-Pup
EG10789	30	Non-Pup
EG10789	49	Non-Pup
EG10789	58	Non-Pup
EG10789	60	Non-Pup
EG10789	69	Non-Pup
EG10789	94	Non-Pup
EG10789	96	Non-Pup
EG10789	124	Non-Pup
EG10789	135	Non-Pup
EG10789	145	Non-Pup
EG10789	175	Non-Pup
EG10789	213	Non-Pup
EG10789	238	Non-Pup
EG10789	250	Non-Pup
EG10789	255	Non-Pup
EG10789	257	Non-Pup
EG10789	318	Non-Pup
EG10789	340	Non-Pup
EG10789	349	Non-Pup
EG10789	385	Non-Pup
EG10789	404	Non-Pup
EG10789	410	Non-Pup
EG10789	418	Non-Pup
EG10789	444	Non-Pup
EG10789	486	Non-Pup
EG10789	497	Non-Pup
EG10789	534	Non-Pup
EG10789	535	Non-Pup
EG10789	546	Non-Pup
EG10789	567	Non-Pup
EG10789	572	Non-Pup
EG10885	10	Non-Pup
EG10885	14	Non-Pup
EG10885	25	Non-Pup
EG10885	46	Non-Pup
EG10885	53	Non-Pup
EG10885	68	Non-Pup
EG10885	71	Non-Pup
EG10885	73	Non-Pup
EG10885	83	Non-Pup
EG10885	85	Non-Pup
EG10906	11	Non-Pup
EG10906	17	Non-Pup
EG10906	25	Non-Pup
EG10906	35	Non-Pup
EG10906	36	Non-Pup
EG10906	76	Non-Pup
EG10906	110	Non-Pup
EG10906	114	Non-Pup
EG10906	136	Non-Pup
EG10906	137	Non-Pup
EG10906	149	Non-Pup
EG10906	171	Non-Pup
EG11005	5	Non-Pup
EG11005	20	Non-Pup
EG11005	33	Non-Pup
EG11005	88	Non-Pup
EG11005	115	Non-Pup
EG11005	116	Non-Pup
EG11005	121	Non-Pup
EG11005	127	Non-Pup
EG11005	168	Non-Pup
EG11005	211	Non-Pup
EG11005	218	Non-Pup
EG11005	219	Non-Pup
EG11005	239	Non-Pup
EG11005	246	Non-Pup
EG11005	259	Non-Pup
EG11005	269	Non-Pup
EG11005	270	Non-Pup
EG11005	283	Non-Pup
EG11005	366	Non-Pup
EG11005	387	Non-Pup
EG11005	406	Non-Pup
EG11005	409	Non-Pup
EG11005	440	Non-Pup
EG11005	443	Non-Pup
EG11005	450	Non-Pup
EG11005	459	Non-Pup
EG11005	467	Non-Pup
EG11005	469	Non-Pup
EG11073	2	Non-Pup
EG11073	24	Non-Pup
EG11073	36	Non-Pup
EG11073	49	Non-Pup
EG11073	60	Non-Pup
EG11073	70	Non-Pup
EG11073	121	Non-Pup
EG11073	125	Non-Pup
EG11073	169	Non-Pup
EG11073	176	Non-Pup
EG11073	218	Non-Pup
EG11073	255	Non-Pup
EG11137	6	Non-Pup
EG11137	14	Non-Pup
EG11137	20	Non-Pup
EG11137	23	Non-Pup
EG11137	27	Non-Pup
EG11137	37	Non-Pup
EG11137	55	Non-Pup
EG11137	119	Non-Pup
EG11137	136	Non-Pup
EG11137	137	Non-Pup
EG11137	144	Non-Pup
EG11137	181	Non-Pup
EG11137	205	Non-Pup
EG11137	215	Non-Pup
EG11835	2	Non-Pup
EG11835	11	Non-Pup
EG11835	15	Non-Pup
EG11835	19	Non-Pup
EG11835	32	Non-Pup
EG11835	35	Non-Pup
EG11835	36	Non-Pup
EG11835	56	Non-Pup
EG11835	62	Non-Pup
EG11835	69	Non-Pup
EG11835	79	Non-Pup
EG11835	82	Non-Pup
EG11835	85	Non-Pup
EG11835	87	Non-Pup
EG11835	90	Non-Pup
EG11835	132	Non-Pup
EG11835	142	Non-Pup
EG12316	7	Non-Pup
EG12316	20	Non-Pup
EG12316	35	Non-Pup
EG12316	64	Non-Pup
EG12316	73	Non-Pup
EG12316	85	Non-Pup
EG12316	110	Non-Pup
EG12316	117	Non-Pup
EG12316	135	Non-Pup
EG12316	137	Non-Pup
EG12316	144	Non-Pup
EG12316	165	Non-Pup
EG12316	172	Non-Pup
EG12316	203	Non-Pup
EG12316	221	Non-Pup
EG12316	229	Non-Pup
EG12316	247	Non-Pup
EG12316	267	Non-Pup
EG12316	277	Non-Pup
EG12316	313	Non-Pup
EG12316	331	Non-Pup
EG12316	356	Non-Pup
EG12316	373	Non-Pup
EG12316	387	Non-Pup
EG12316	396	Non-Pup
EG12316	407	Non-Pup
EG12316	426	Non-Pup
EG12316	450	Non-Pup
EG12316	537	Non-Pup
EG12316	539	Non-Pup
EG12316	559	Non-Pup
EG12316	567	Non-Pup
EG12316	568	Non-Pup
EG12316	570	Non-Pup
EG12316	571	Non-Pup
EG12316	588	Non-Pup
EG12316	610	Non-Pup
EG12316	613	Non-Pup
EG12316	628	Non-Pup
EG12316	650	Non-Pup
EG12316	678	Non-Pup
EG12316	701	Non-Pup
EG12316	722	Non-Pup
EG12316	728	Non-Pup
EG12316	759	Non-Pup
EG12316	819	Non-Pup
EG12316	835	Non-Pup
EG12316	855	Non-Pup
EG13261	60	Non-Pup
EG13261	108	Non-Pup
EG13261	117	Non-Pup
EG13261	138	Non-Pup
EG13261	194	Non-Pup
EG13261	245	Non-Pup
EG13261	274	Non-Pup
EG13433	95	Non-Pup
EG13433	141	Non-Pup
EG13433	159	Non-Pup
EG13433	163	Non-Pup
EG13433	177	Non-Pup
EG13433	192	Non-Pup
EG13433	205	Non-Pup
EG13433	232	Non-Pup
EG13433	296	Non-Pup
EG13433	306	Non-Pup
EG13433	321	Non-Pup
EG13433	338	Non-Pup
EG13723	2	Non-Pup
EG13723	24	Non-Pup
EG13723	34	Non-Pup
EG13723	49	Non-Pup
EG13723	53	Non-Pup
EG13723	59	Non-Pup
EG13723	96	Non-Pup
EG13723	137	Non-Pup
EG14074	21	Non-Pup
EG14074	46	Non-Pup
EG14074	57	Non-Pup
EG14074	81	Non-Pup
EG14074	122	Non-Pup
EG14074	126	Non-Pup
EG14074	155	Non-Pup
EG14074	186	Non-Pup
EG14074	192	Non-Pup
EG14074	207	Non-Pup
EG14074	273	Non-Pup
EG14074	296	Non-Pup
EG14074	321	Non-Pup
EG14074	325	Non-Pup
EG14074	339	Non-Pup
EG14074	386	Non-Pup
EG14074	393	Non-Pup
EG14074	396	Non-Pup
EG20151	9	Non-Pup
EG20151	14	Non-Pup
EG20151	20	Non-Pup
EG20151	31	Non-Pup
EG20151	57	Non-Pup
EG20151	74	Non-Pup
EG20151	87	Non-Pup
EG20151	96	Non-Pup
EG20151	114	Non-Pup
EG20151	119	Non-Pup
EG20151	122	Non-Pup
EG20151	130	Non-Pup
EG20151	141	Non-Pup
EG20151	179	Non-Pup
EG20151	181	Non-Pup
EG20151	205	Non-Pup
EG50010	2	Non-Pup
EG50010	26	Non-Pup
EG50010	27	Non-Pup
EG50010	33	Non-Pup
EG50010	79	Non-Pup
EG50010	102	Non-Pup
EG50010	115	Non-Pup
EG50010	154	Non-Pup
EG50010	183	Non-Pup
EG50010	210	Non-Pup
EG50010	222	Non-Pup
EG50010	223	Non-Pup
EG50010	243	Non-Pup
EG50010	246	Non-Pup
EG50010	254	Non-Pup
EG50010	310	Non-Pup
EG50010	318	Non-Pup
EG50010	332	Non-Pup
EG50010	361	Non-Pup
